# Supplementary material for: Analyzing Information Exchange in Parkinson’s Disease via Eigenvector Centrality: A Source-Level Magnetoencephalography Study
Source: J Clin Med. 2025 Feb 5;14(3):1020. doi: 10.3390/jcm14031020 (PMC11818797; doi:10.3390/jcm14031020)
Supplement: Supplementary file 1 [file jcm-14-01020-s001.zip]

Archive with 1 entries (1 files):
- jcm-3416948-supplementary.pdf
